# Supplementary material for: Sharing-based social capital associated with harvest production and wealth in the Canadian Arctic
Source: PLoS One. 2018 Mar 12;13(3):e0193759. doi: 10.1371/journal.pone.0193759 (PMC5846769; doi:10.1371/journal.pone.0193759)
Supplement: S1 Data — (CSV) [file pone.0193759.s005.csv]

ID	Indegree	Outdegree	Superin	Mutual	Oneway	Density	Huntcat	Allvehicles	HHsize	Maxage	Singf	FMgive	Kinnum
1	2	7	2	0	2	0.5	1	8	-0.019590147309378	0.168595111959272	0	0	9
2	4	12	3	2	2	0.4	2	9	-0.019590147309378	0.302126504583794	0	0	6
3	4	5	1	1	3	0.25	1	4	0.768867213054892	0.0944871398055502	0	0	1
4	2	10	0	1	1	0.333333333333333	2	6	0.162731409484577	-0.167877124661941	0	1	5
5	6	6	5	3	3	0.333333333333333	0	4	-0.530415771075369	0.186294689058673	1	1	3
6	6	5	0	3	3	0.333333333333333	0	3	-0.242733698623588	-0.0955564630823149	1	0	9
7	3	2	1	0	3	0.416666666666667	0	1	-0.242733698623588	-0.422769374290731	1	0	3
8	4	3	0	3	1	0.4	1	4	-0.019590147309378	-0.0500940890055577	1	0	8
9	4	4	3	1	3	0.35	2	9	-0.019590147309378	0.254117285397434	0	0	0
10	5	5	2	1	4	0.366666666666667	1	3	0.162731409484577	-0.219170419049492	0	0	8
11	10	13	8	7	3	0.263636363636364	1	4	0.162731409484577	0.347936040615088	0	1	6
12	8	16	4	3	5	0.236111111111111	2	4	0.162731409484577	-0.143184512071569	0	0	7
13	6	2	1	1	5	0.285714285714286	1	1	0.316882089311835	0.132227467788397	1	1	12
14	4	4	2	1	3	0.35	1	2	0.450413481936357	0.0750690539484484	0	1	10
15	3	2	0	1	2	0.583333333333333	1	5	0.316882089311835	-0.00660897706581887	0	0	8
16	8	10	5	6	2	0.25	2	10	-0.019590147309378	-0.0500940890055577	0	0	9
17	2	6	0	1	1	0.333333333333333	1	6	0.162731409484577	0.347936040615088	0	0	8
18	7	2	0	2	5	0.178571428571429	1	0	-0.019590147309378	-0.0955564630823149	1	1	5
19	8	9	4	6	2	0.236111111111111	1	2	0.316882089311835	0.168595111959272	0	0	14
20	5	3	2	2	3	0.266666666666667	0	1	-0.242733698623588	0.391738663273482	1	1	3
21	2	11	0	1	1	0.333333333333333	1	5	0.316882089311835	0.0750690539484484	0	1	11
22	3	2	2	2	1	0.416666666666667	0	1	0.316882089311835	-0.0955564630823149	1	0	2
23	7	4	5	1	6	0.267857142857143	0	3	-0.935880879183533	0.302126504583794	0	0	10
24	4	2	2	1	3	0.25	1	2	-0.530415771075369	0.150576606456594	0	0	5
25	9	5	3	1	8	0.188888888888889	1	4	0.450413481936357	0.433702862372514	1	0	5
26	8	5	3	4	4	0.347222222222222	1	2	0.935921297718058	0.302126504583794	0	0	6
27	2	2	1	0	2	0.666666666666667	1	3	0.162731409484577	-0.0281151822867822	0	1	1
28	9	3	3	1	8	0.222222222222222	1	4	0.450413481936357	0.270377806269214	1	1	6
29	6	13	5	2	4	0.238095238095238	1	6	0.568196517592741	0.0144444321320139	0	0	7
30	13	15	7	7	6	0.192307692307692	2	2	0.316882089311835	0.0552664266522687	0	0	5
31	6	32	3	4	2	0.261904761904762	2	13	0.316882089311835	0.0350637193347492	0	1	7
32	2	2	1	0	2	0.333333333333333	0	3	-0.019590147309378	-0.143184512071569	0	1	3
33	8	10	5	3	5	0.291666666666667	2	12	0.568196517592741	0.270377806269214	0	1	11
34	3	1	2	0	3	0.25	1	2	-0.530415771075369	0.113535334776245	0	1	1
35	9	14	6	6	3	0.211111111111111	2	3	0.568196517592741	0.0552664266522687	0	1	12
36	1	2	1	0	1	0.5	2	0	-0.530415771075369	0.168595111959272	0	1	1
37	1	4	0	1	0	0.5	0	0	-0.242733698623588	-0.391020675976151	1	0	2
38	6	8	5	5	1	0.404761904761905	2	8	0.316882089311835	-0.167877124661941	0	1	6
39	7	1	5	1	6	0.267857142857143	0	1	-0.242733698623588	-0.0281151822867822	1	0	1
40	4	2	0	1	3	0.25	0	4	-0.242733698623588	0.347936040615088	1	1	3
41	4	6	2	4	0	0.4	2	6	0.162731409484577	-0.167877124661941	1	1	1
42	9	0	5	0	9	0.177777777777778	0	1	0.768867213054892	0.332898163250548	1	0	7
43	6	4	4	4	2	0.476190476190476	2	2	0.162731409484577	0.0350637193347492	0	0	3
44	2	0	2	0	2	0.666666666666667	0	4	0.162731409484577	0.0944871398055502	1	1	4
45	5	7	1	3	2	0.333333333333333	1	6	0.450413481936357	0.347936040615088	1	0	6
46	4	12	4	4	0	0.35	2	6	0.568196517592741	-0.0281151822867822	0	1	6
47	13	3	4	2	11	0.10989010989011	0	3	-0.019590147309378	0.377349925821382	1	0	2
48	7	6	5	2	5	0.375	1	4	-0.242733698623588	0.31763069111976	0	0	8
49	1	1	0	1	0	0.5	0	2	-0.530415771075369	-0.193194932646231	1	0	1
50	6	5	4	4	2	0.285714285714286	1	10	-0.242733698623588	0.220780865129842	0	1	5
51	4	4	4	3	1	0.55	1	0	0.450413481936357	-0.143184512071569	0	0	3
52	4	6	3	2	2	0.2	1	2	0.450413481936357	-0.0500940890055577	0	0	7
53	6	5	4	2	4	0.261904761904762	2	11	-0.530415771075369	0.36275112640023	1	0	6
54	1	2	1	0	1	0.5	2	2	-0.019590147309378	0.132227467788397	0	1	5
55	3	2	1	1	2	0.416666666666667	0	0	-0.242733698623588	-0.245838666131653	1	0	2
56	4	3	1	2	2	0.5	1	4	-0.530415771075369	-0.422769374290731	1	0	7
57	1	0	1	0	1	0.5	1	2	-0.242733698623588	-0.301408517286464	1	0	1
58	1	5	0	0	1	0.5	1	1	0.316882089311835	0.113535334776245	0	0	10
59	2	2	2	2	0	0.666666666666667	0	2	-0.935880879183533	0.270377806269214	0	0	3
60	3	2	1	1	2	0.416666666666667	0	3	-0.019590147309378	-0.193194932646231	0	0	3
61	3	2	2	1	2	0.333333333333333	1	1	-0.935880879183533	0.0552664266522687	0	0	3
62	2	3	0	1	1	0.666666666666667	1	0	-0.242733698623588	0.0144444321320139	0	0	5
63	6	0	3	0	6	0.30952380952381	1	2	-0.019590147309378	-0.00660897706581887	0	0	1
64	3	4	0	1	2	0.333333333333333	1	1	-0.935880879183533	0.0552664266522687	0	0	7
65	3	10	2	2	1	0.416666666666667	1	4	-0.019590147309378	-0.455559197113722	0	1	8
66	1	5	1	0	1	0.5	2	2	0.162731409484577	-0.330396054159716	0	0	1
67	4	6	1	4	0	0.3	1	4	-0.019590147309378	-0.119086960492509	0	0	9
68	13	2	5	2	11	0.208791208791209	1	1	-0.242733698623588	0.203686431770542	1	0	9
69	2	4	1	1	1	0.333333333333333	2	2	-0.935880879183533	-0.167877124661941	0	0	2
70	3	4	2	3	0	0.666666666666667	0	0	0.162731409484577	-0.119086960492509	0	0	3
71	5	5	3	2	3	0.5	2	2	-0.019590147309378	-0.219170419049492	0	0	7
72	3	13	1	3	0	0.416666666666667	2	8	0.162731409484577	-0.524552068600673	0	1	1
73	8	4	6	2	6	0.333333333333333	1	6	-0.242733698623588	0.332898163250548	0	1	5
74	5	3	4	2	3	0.266666666666667	0	4	-0.019590147309378	0.36275112640023	0	0	7
75	5	5	4	2	3	0.3	0	3	-0.242733698623588	-0.391020675976151	1	0	1
76	4	8	2	3	1	0.4	2	4	-0.242733698623588	0.254117285397434	0	0	3
77	2	1	1	1	1	0.333333333333333	0	1	0.316882089311835	-0.167877124661941	0	0	2
78	2	1	1	0	2	0.5	1	1	-0.242733698623588	0.168595111959272	1	0	6
79	4	3	1	0	4	0.3	0	2	0.162731409484577	-0.143184512071569	1	0	7
80	2	4	0	1	1	0.5	1	7	0.316882089311835	0.0552664266522687	0	0	8
81	14	3	4	3	11	0.161904761904762	1	5	0.162731409484577	0.585894677714439	0	0	12
82	3	10	0	3	0	0.416666666666667	1	1	0.162731409484577	-0.391020675976151	0	0	6
83	11	9	4	6	5	0.242424242424242	2	6	-0.530415771075369	0.36275112640023	0	1	12
84	2	5	1	1	1	0.5	2	5	-0.935880879183533	-0.245838666131653	0	1	1
85	3	3	2	2	1	0.5	1	0	-0.935880879183533	-0.119086960492509	0	0	4
86	4	5	1	2	2	0.35	2	3	-0.242733698623588	-0.273237640319767	0	1	2
87	3	2	1	1	2	0.5	0	2	-0.019590147309378	0.220780865129842	0	0	10
88	1	3	0	1	0	0.5	2	3	-0.242733698623588	-0.119086960492509	0	1	3
89	5	3	1	3	2	0.4	1	3	-0.019590147309378	0.0350637193347492	1	0	3
90	4	1	2	0	4	0.45	0	3	0.450413481936357	-0.193194932646231	0	0	7
91	4	5	2	4	0	0.45	2	4	-0.019590147309378	-0.330396054159716	0	0	9
92	3	6	2	2	1	0.583333333333333	2	3	0.162731409484577	-0.119086960492509	0	0	5
93	1	2	1	0	1	0.5	2	3	0.162731409484577	-0.273237640319767	0	0	1
94	8	3	4	2	6	0.208333333333333	0	2	-0.019590147309378	0.132227467788397	1	0	3
95	1	0	0	0	1	0.5	0	4	-0.019590147309378	-0.524552068600673	0	0	2
96	2	6	2	0	2	0.5	1	2	0.316882089311835	-0.360249017309397	0	0	4
97	3	6	2	3	0	0.416666666666667	2	2	0.316882089311835	-0.167877124661941	0	0	5
98	2	1	1	0	2	0.333333333333333	0	1	-0.242733698623588	-0.422769374290731	1	0	4
99	2	1	1	1	1	0.5	0	2	0.162731409484577	-0.455559197113722	0	0	1
100	6	0	3	0	6	0.142857142857143	0	0	-0.242733698623588	0.0350637193347492	1	0	1
101	3	0	1	0	3	0.333333333333333	0	1	-0.019590147309378	0.270377806269214	0	0	1
102	4	0	2	0	4	0.3	0	0	-0.019590147309378	-0.0281151822867822	1	0	10
103	4	0	0	0	4	0.35	0	1	0.568196517592741	0.186294689058673	1	0	3
104	4	0	1	0	4	0.25	0	0	0.162731409484577	0.168595111959272	1	0	1
105	4	0	0	0	4	0.35	1	2	0.316882089311835	-0.0281151822867822	0	0	6
106	3	0	0	0	3	0.583333333333333	0	2	0.162731409484577	-0.193194932646231	0	1	3
107	3	0	2	0	3	0.416666666666667	0	0	-0.019590147309378	-0.193194932646231	1	0	4
108	0	0	0	0	0	1	0	1	-0.019590147309378	-0.422769374290731	1	0	1
109	0	0	0	0	0	1	1	0	-0.019590147309378	-0.273237640319767	0	0	3
